# Supplementary material for: Cross-neutralization ability of anti-MERS-CoV monoclonal antibodies against a variety of merbecoviruses
Source: Front Microbiol. 2025 Jul 16;16:1593095. doi: 10.3389/fmicb.2025.1593095 (PMC12307460; doi:10.3389/fmicb.2025.1593095)
Supplement: Supplementary file 1 [file Data_Sheet_1.xlsx]

## Sheet: Table S1
Table S1. Amino acid sequence variation within the receptor-binding domain of MERS-CoV S.
Accession number	Official name	Country detected	Clade	Spike RBD
				390	424	431	450	495	507	510	529	530
NC_019843.3	HCoV-EMC/2012†	Saudi Arabia	A	S	T	A	L	L	L	D	I	V
KC776174.1	Jordan-N3/2012	Jordan	A
MT387202.1	KNIH_002† *	South Korea	B									L
KT029139.1	MERS-CoV/KOR/KNIH/002_05_2015 *	South Korea	B									L
MK796425.1	KNIH/002_05_2015 *	South Korea	B									L
KT326819.1	MERS-CoV/KOR/KNIH/001_05_2015	South Korea	B								T
KT374050.1	KOREA/Seoul/163-2-2015	South Korea	B
KT374051.1	KOREA/Seoul/163-1-2015	South Korea	B
KT374052.1	KOREA/Seoul/014-1-2015	South Korea	B								T
KT374053.1	KOREA/Seoul/014-2-2015	South Korea	B								T
KT374054.1	KOREA/Seoul/035-1-2015	South Korea	B								T
KT374055.1	KOREA/Seoul/035-2-2015	South Korea	B								T
KT374056.1	KOREA/Seoul/168-1-2015	South Korea	B							G
KT374057.1	KOREA/Seoul/168-2-2015	South Korea	B							G
KU308549.1	Korea/Seoul/SNU1-035/2015	South Korea	B								T
MK129253.1	MERS-CoV/KOR/KCDC/001_2018-TSVi	South Korea	B
KX034094.1	MERS-CoV/KOR/Seoul/050-1-2015	South Korea	B							G
KX034095.1	MERS-CoV/KOR/Seoul/066-2015	South Korea	B							G
KX034096.1	MERS-CoV/KOR/Seoul/077-2-2015	South Korea	B								T
KX034097.1	MERS-CoV/KOR/Seoul/080-3-2015	South Korea	B							G
KX034098.1	MERS-CoV/KOR/Seoul/162-1-2015	South Korea	B								T
KX034099.1	MERS-CoV/KOR/Seoul/169-2015	South Korea	B								T
KX034100.1	MERS-CoV/KOR/Seoul/177-3-2015	South Korea	B								T
KT806044.1	Hu/Jeddah-KSA-C20843/2015	Saudi Arabia	B
KT806045.1	Hu/Jeddah-KSA-C21271/2015	Saudi Arabia	B
KT806046.1	Hu/Hufuf-KSA-11002/2015	Saudi Arabia	B
KT806047.1	Hu/Hufuf-KSA-9158/2015	Saudi Arabia	B
KT806048.1	Hu/Khobar-KSA-6736/2015	Saudi Arabia	B
KT806049.1	Hu/Riyadh-KSA-3181/2015	Saudi Arabia	B						R
KU851861.1	Hu/Riyadh-KSA-16120/2015	Saudi Arabia	B
KU851862.1	Hu/Riyadh-KSA-16117/2015	Saudi Arabia	B
KU851863.1	Hu/Riyadh-KSA-16077/2015	Saudi Arabia	B
KU851864.1	Hu/Riyadh-KSA-16098/2015	Saudi Arabia	B
KJ477103.2	NRCE-HKU270†	Egypt	C			T
MG923469.1	MERS-CoV camel/Morocco/CIRAD-HKU213/2015	Morocco	C		I
MG923470.1	MERS-CoV camel/Burkina Faso/CIRAD-HKU434/2015	Burkina Faso	C		I
MG923471.1	MERS-CoV camel/Burkina Faso/CIRAD-HKU785/2015	Burkina Faso	C		I
MG923472.1	MERS-CoV camel/Nigeria/NS004/2015	Nigeria	C
MG923473.1	MERS-CoV camel/Burkina Faso/CIRAD-HKU697/2015	Burkina Faso	C	F
MG923474.1	MERS-CoV camel/Nigeria/NV1405/2016	Nigeria	C					F
MG923466.1	MERS-CoV camel/Ethiopia/AAU-EPHI-HKU4412/2017	Ethiopia	C	F			F
MG923467.1	MERS-CoV camel/Ethiopia/AAU-EPHI-HKU4448/2017	Ethiopia	C	F			F
MG923468.1	MERS-CoV camel/Ethiopia/AAU-EPHI-HKU4458/2017	Ethiopia	C	F			F
*The viruses that possess V530L substitution in the S RBD are indicated with asterisks.
†The MERS-CoV viruses used in the experiment are indicated with a cross.
