# Supplementary material for: Cross-neutralization ability of anti-MERS-CoV monoclonal antibodies against a variety of merbecoviruses
Source: Front Microbiol. 2025 Jul 16;16:1593095. doi: 10.3389/fmicb.2025.1593095 (PMC12307460; doi:10.3389/fmicb.2025.1593095)
Supplement: Supplementary file 2 [file Data_Sheet_2.xlsx]

## Sheet: Table S2
Table S2. Primers used in this study.
Product name	Primer direction	Primer sequence (5'-to-3')
A/EMC/2012	Forward	CTATAGGGCGAATTGGGTACCATGATCCACTCCGTG
	Reverse	GCTCCACCGCGGTGGCGGCCGCTCAGTGGACGTGCACC
B/KNIH002	Forward	CTATAGGGCGAATTGGGTACCATGATCCACTCCGTG
	Reverse	AGCTCCACCGCGGTGGCGGCCGCTCAATGTACGTGCAC
C/HKU270	Forward	CTATAGGGCGAATTGGGTACCATGATTCATAGCGTC
	Reverse	AGCTCCACCGCGGTGGCGGCCGCTCAGTGCACGTGCAC
BtCoV422	Forward	CTATAGGGCGAATTGGGTACCATGCGTCTTAGCGTG
	Reverse	AGCTCCACCGCGGTGGCGGCCGCTCAGTGCACGTGAAT
MjHKU4r-CoV	Forward	CTATAGGGCGAATTGGGTACCATGACCTGTCTGACT
	Reverse	AGCTCCACCGCGGTGGCGGCCGCTCAGTGCACGTGGAT
A/EMC/2012 V530L	Forward	CCATGCGTGTCAATTGTGCCTAGTACAGTCTGG
	Reverse	CCAGACTGTACTAGGCACAATTGACACGCATGG
B/KNIH002 L530V	Forward	CCTTGCGTGTCCATCTTGCCTAGCACCGTTTGG
	Reverse	CCAAACGGTGCTAGGCAAGATGGACACGCAAGG
